# Supplementary material for: Spatial production or sustainable development? An empirical research on the urbanization of less-developed regions based on the case of Hexi Corridor in China
Source: PLoS One. 2020 Jul 9;15(7):e0235351. doi: 10.1371/journal.pone.0235351 (PMC7347202; doi:10.1371/journal.pone.0235351)
Supplement: S1 Data — (XLSX) [file pone.0235351.s001.xlsx]

## Sheet: Fig2
Year	Fixed assets investment (Billion Yuan)	Per capita fiscal expenditure(Yuan)
2000	7.59427	710.249
2001	10.916	961.835
2002	14.7851	1060.85
2003	18.2582	1214.46
2004	22.985	1324.54
2005	28.8864	1672.84
2006	34.2552	2025.3
2007	39.2619	2732
2008	47.2043	3370.85
2009	65.8723	4202.49
2010	91.1639	5012.29
2011	116.261	6352.85
2012	168.777	7445.55
2013	181.143	8375.52
2014	220.151	9302.1
2015	243.036	10168.9
2016	264.417	11011.8
2017	140.865	12175.3

## Sheet: Fig3
Year	Real estate investment (Yuan)	Urbanization rate (%)
2000	14367.2	39.6669
2001	12014	40.2656
2002	45386.2	41.4758
2003	18420.6	42.0582
2004	27969.2	40.3412
2005	37672.6	40.6538
2006	46198	39.6817
2007	58148.2	40.3655
2008	115811	46.7691
2009	124428	55.122
2010	173428	53.574
2011	163096	54.476
2012	315394	55.528
2013	298191	56.73
2014	292812	57.98
2015	386074	59.272
2016	376849	60.566
2017	281090	61.858

## Sheet: Fig4
Year	Urban income (Yuan)	Rural income (Yuan)	Urban–rural income ratio (%)
2000	4636.8	2808.03	1.53222
2001	6326	2931.21	2.18533
2002	7001.02	3095.62	2.28197
2003	7606.41	3312.96	2.31829
2004	8013.8	3649.6	2.21486
2005	8850.99	3950	2.24934
2006	9731.92	4265.8	2.29308
2007	11022.8	4610.37	2.40305
2008	12232	4887.2	2.53974
2009	13148.9	5553.6	2.39523
2010	14386	6235.54	2.33431
2011	16386.3	7166.37	2.32279
2012	19031	8433.73	2.29259
2013	20743.2	9498.59	2.21684
2014	22845.2	10634.6	2.17852
2015	25910.4	12071.4	2.16657
2016	28160	12954.4	2.19368
2017	30504.2	14011.8	2.19617

## Sheet: Fig5
County/district	Urbanization rate (%) in 2000	Urbanization rate (%) in 2005	Urbanization rate (%) in 2010	Urbanization rate (%) in 2017
Jiayuguan	84.8466	82.5285	93.32	93.45
Jinchuan	75.3411	71.3197	59.33	90.08
Yongchang	23.979	24.184	38	50.23
Liangzhou	19.7964	20.9792	27.56	45.84
Minqin	10.9349	11.6827	25	34.33
Gulang	5.34018	6.39877	12.03	26.65
Tianzhu	13.7627	16.2289	22.08	58.5
Ganzhou	25.4258	36.0474	42.97	45.76
Sunan	26.8362	29.805	31.09	42.07
Minle	6.70578	12.4947	22.88	37.42
Linze	13.2695	14.8299	28.1	37.5
Gaotai	11.735	15.2585	24.6	38.75
Shandan	14.3436	24.2035	41.02	44.59
Suzhou	32.7986	35.8264	64	68.4
Jinta	18.3394	21.7239	43.9	33.06
Guazhou	28.6026	26.4428	35	39.3
Subei	45.6897	44.1667	46.8	60.78
Akesai	54.5455	62.5	85	96.3
Yumen	59.1658	44.8677	40.44	62.4
Dunhuang	26.5067	21.6861	45.83	67.21

## Sheet: Fig6
County/district	Fixed assets investment (Billion Yuan) in 2000	Fixed assets investment (Billion Yuan) in 2005	Fixed assets investment (Billion Yuan) in 2010	Fixed assets investment (Billion Yuan) in 2017
Jiayuguan	0.75418	5.07999	4.95821	14.7512
Jinchuan	0.69	2.93338	6.43544	6.48554
Yongchang	0.40379	1.03943	4.34227	2.82189
Liangzhou	0.64619	3.37218	10.2773	17.8197
Minqin	0.1868	0.72798	3.79874	6.00632
Gulang	0.356	1.24972	2.21962	4.50156
Tianzhu	0.32866	1.07879	2.62146	4.03969
Ganzhou	1.06133	2.75198	4.5215	9.61146
Sunan	0.07103	1.10016	2.34076	0.62804
Minle	0.14386	0.50404	1.47888	3.83987
Linze	0.16038	0.55536	1.47851	3.67417
Gaotai	0.22257	0.54068	1.27341	3.37299
Shandan	0.17941	0.5105	1.55625	3.43211
Suzhou	0.52535	2.35064	7.61041	14.9737
Jinta	0.20837	0.52756	2.03203	8.14931
Guazhou	0.14908	0.96175	14.7263	10.2994
Subei	0.05791	0.26922	1.70346	3.08138
Akesai	0.05278	0.19569	0.67562	2.12683
Yumen	1.0567	2.07748	13.3125	11.9058
Dunhuang	0.33988	0.97862	3.80112	9.34425

## Sheet: Fig7
County/district	Per capita fiscal expenditure(Yuan) in 2000	Per capita fiscal expenditure(Yuan) in 2005	Per capita fiscal expenditure(Yuan) in 2010	Per capita fiscal expenditure(Yuan) in 2017
Jiayuguan	10.2837	26.7629	52.5859	110.998
Jinchuan	2.99659	6.83421	26.9464	41.6947
Yongchang	5.27012	9.50649	33.4411	106.36
Liangzhou	2.95615	5.24641	24.3097	62.6463
Minqin	3.02313	8.14968	58.9498	131.953
Gulang	2.68139	7.40696	33.0654	96.3606
Tianzhu	4.88134	15.7871	72.5545	211.428
Ganzhou	3.5135	6.25372	27.0585	84.1732
Sunan	14.0085	57.5794	148.899	499.037
Minle	3.50922	8.60356	36.6085	101.779
Linze	5.03078	10.1803	52.9681	121.179
Gaotai	3.91356	9.69294	51.908	115.964
Shandan	3.69539	8.6963	52.0276	124.644
Suzhou	4.5508	8.91778	24.1868	62.0185
Jinta	5.54296	10.7652	52.4997	113.711
Guazhou	6.45415	15.6139	50.5948	107.184
Subei	32.3103	116.533	268.236	521.556
Akesai	58.1169	113.8	231.816	498.689
Yumen	5.32441	10.1386	56.7494	111.163
Dunhuang	5.43008	11.6095	42.1928	87.4046

## Sheet: Fig8
County/district	Per capita disposable income of urban residents (Yuan) in 2000	Per capita disposable income of urban residents (Yuan) in 2005	Per capita disposable income of urban residents (Yuan) in 2010	Per capita disposable income of urban residents (Yuan) in 2017	Per capita disposable income of rural residents (Yuan) in 2000	Per capita disposable income of rural residents (Yuan) in 2005	Per capita disposable income of rural residents (Yuan) in 2010	Per capita disposable income of rural residents (Yuan) in 2017	Urban–rural income ratio (%) in 2000	Urban–rural income ratio (%) in 2005	Urban–rural income ratio (%) in 2010	Urban–rural income ratio (%) in 2017
Jiayuguan	6750	10653.9	16741.7	36491.2	3208.53	4750	7865.1	17795.7	2.10377	2.24292	2.1286	2.05056
Jinchuan	6504	11265	17679	38687.2	3216.12	4644.6	6818.27	16732.1	2.02231	2.4254	2.59289	2.31215
Yongchang	4213	6524	12318	26676.3	2662.65	3819.2	5738.71	12375.7	1.58226	1.70821	2.14648	2.15555
Liangzhou	4361	6387	11550.8	27001.1	2312.22	3423	4550.9	13005.4	1.88607	1.86591	2.06612	2.07615
Minqin	3826	4856	8829	22043.5	2216	3319	5218.37	12177.1	1.72653	1.46309	1.69191	1.81024
Gulang	3360	5001	8487	20814.1	1130	1691.7	2663.02	6341	2.97345	2.9562	3.18698	3.28246
Tianzhu	3500	5923	10645	22395.4	1100.15	1675	2752.18	6931.6	3.18138	3.53612	3.86784	3.23091
Ganzhou	4500	6154	10855	23944.8	2951.33	3947	5862.28	13192.2	1.52474	1.55916	1.85167	1.81507
Sunan	5302	6892	11025	24972	3608.03	4552	7008.64	15672	1.4695	1.51406	1.57306	1.59341
Minle	4734	6419	9827	21362.1	2710.78	1675	4905.13	10824.2	1.74636	3.83224	2.00341	1.97355
Linze	4840	6584	10053	22660.5	2825.14	3821	5886	13413.2	1.71319	1.72311	1.70795	1.68942
Gaotai	4659	6471	9660	22633	2819.92	3782	5551.39	12667.1	1.65217	1.711	1.7401	1.78675
Shandan	4718	6547	10006	23005.7	2810.52	3658	5405.45	12243.8	1.67869	1.78978	1.85109	1.87897
Suzhou	5429	9002	15104	34441.6	3250.85	4335	7012.59	15309.7	1.67002	2.07659	2.15384	2.24966
Jinta	5761	6921	15200	30842	3348.66	4582	7276	15778.9	1.72039	1.51048	2.08906	1.95464
Guazhou	5932	7106	16265	28975.8	3360.02	4445	7196.52	15432.6	1.76547	1.59865	2.26012	1.87757
Subei	6847	8340	17980	34093.2	4201	5301	8408.14	23297.2	1.62985	1.57329	2.1384	1.4634
Akesai	6982	8659	16600	36096.8	4174	5488	8918.72	24869.6	1.67274	1.57781	1.86125	1.45145
Yumen	6298	7768	16223	29758.1	3253.57	4348	7158.32	15625.4	1.93572	1.78657	2.26631	1.90447
Dunhuang	6109	7628	18200	31332.2	3373.15	4656	7670.45	16582.9	1.81107	1.63832	2.37274	1.88942
